# Supplementary material for: Alternation in Peripheral B Cell Subpopulations Is a Potential Biomarker for Autoimmune Diseases—A Cross-Sectional Study
Source: Diagnostics (Basel). 2025 Jul 4;15(13):1710. doi: 10.3390/diagnostics15131710 (PMC12248792; doi:10.3390/diagnostics15131710)
Supplement: Supplementary file 1 [file diagnostics-15-01710-s001.zip]

Archive with 2 entries (2 files):
- Table S1. Peripheral B cell subpopulation frequencies of males and females.pdf
- Table S2. Peripheral B cell subpopulation frequencies of systemic lupus erythematosus patients with and without lupus nephritis .pdf
